# Supplementary material for: Construction, Characterization, and Application of a Nonpathogenic Virus-like Model for SARS-CoV-2 Nucleocapsid Protein by Phage Display
Source: Toxins (Basel). 2022 Oct 4;14(10):683. doi: 10.3390/toxins14100683 (PMC9607219; doi:10.3390/toxins14100683)
Supplement: Supplementary file 1 [file toxins-14-00683-s001.zip]

Archive with 1 entries (1 files):
- toxins-1906766-supplementary.pdf
